# Supplementary material for: Fisetin Inhibits UVA-Induced Expression of MMP-1 and MMP-3 through the NOX/ROS/MAPK Pathway in Human Dermal Fibroblasts and Human Epidermal Keratinocytes
Source: Int J Mol Sci. 2023 Dec 11;24(24):17358. doi: 10.3390/ijms242417358 (PMC10743569; doi:10.3390/ijms242417358)
Supplement: Supplementary file 1 [file ijms-24-17358-s001.zip]

Archive with 1 entries (1 files):
- ijms-2691853-supplementary.pdf
